# Supplementary material for: Chitosan-Urea Nanocomposite for Improved Fertilizer Applications: The Effect on the Soil Enzymatic Activities and Microflora Dynamics in N Cycle of Potatoes (Solanum tuberosum L.)
Source: Polymers (Basel). 2021 Aug 27;13(17):2887. doi: 10.3390/polym13172887 (PMC8433729; doi:10.3390/polym13172887)
Supplement: Supplementary file 1 [file polymers-13-02887-s001.zip]

Archive with 1 entries (1 files):
- polymers-1349020-supplementary.pdf
